# Supplementary material for: Hepatitis B virus reactivation after radiotherapy for hepatocellular carcinoma and efficacy of antiviral treatment: A multicenter study
Source: PLoS One. 2018 Jul 30;13(7):e0201316. doi: 10.1371/journal.pone.0201316 (PMC6066246; doi:10.1371/journal.pone.0201316)
Supplement: S1 Dataset — (XLSX) [file pone.0201316.s001.xlsx]

## Sheet: Data
Age	Sex	Antiviral drug	Antiviral Tx	Txduration	combindedTACE	HCCsize	HBV Reactivation	FisrstHBVduration	HBVduration	Type of RT	Dose	HBVDNA	DNA2000	CPscore	CPAB	T.bil	Alb	AST	ALT	PT	ascite	HP	HBeAg	AFP	AFP200	First HBVDNA	2nd HBVDNA level	CPscore3	T.bil3	Alb3	AST3	ALT3	PT3	ascite3	HP3	HBVDNA3on	hepatitis	HBVhepatitis	Rthepatitis	AST3x	ALT3x	ALT>100	Cpscorechange	RILD	HBVRILD
70	1	0	0		0	2.5	1	0.7	0.7	1	6000	873	0	5	0	0.7	4.3	28	17	1.16	0	0	1	2.03	0	155000	81430	6	2	4.2	50	33	1.16	0	0	178	0	0	0	2	2	16	1	0	0
64	2	0	0		0	10	1	1	1	2	2700	1	0	5	0	1.84	3.7	92	35	1.17	0	0	0	2464.6	1	2981	3653	10	25.9	2.8	210	166	1.18	1	0	2981	1	1	0	2	5	131	5	1	1
44	1	0	0		1	11	1	1.2	1.2	2	5400	3970	1	5	0	1.2	3.7	110	60	1.36	0	0	0	464000	1	135900	57604	9	4.5	2.9	128	32	1.3	1	0	34	0	0	0	1	1	-28	4	1	1
54	1	0	0		1	7.9	1	1.4	1.4	1	4500	25.4	0	5	0	0.6	3.8	38	56	0.92	0	0	0	7.56	0	16200	28900	5	0.2	3.7	50	67	0.96	0	0	638	0	0	0	1	1	11	0	0	0
50	1	0	0		1	3	1	1.7	1.7	1	4800	1080	0	5	0	0.2	4.3	25	17	1.08	0	0	0	790	1	89200	38950	5	0.5	4.1	39	35	1.15	0	0	83	0	0	0	2	2	18	0	0	0
54	1	0	0		0	7	1	1.8	1.8	2	4000	1	0	5	0	1.1	3.9	75	64	1.14	0	0	0	3.41	0	257	342	6	1.9	2.9	1316	156	1.75	0	0	257	1	1	0	18	2	92	1	0	0
55	1	0	0		0	2.6	1	2.5	2.5	2	5600	148	0	6	0	0.45	4	20	13	1.23	1	0	0	16.15	0	52675	x	5	1.44	3.5	358	363	1.14	0	0	356	1	1	0	18	28	350	-1	0	0
50	1	0	0		1	5.1	1	1.1	3.1	2	5400	2781	1	5	0	0.3	4.1	28	14	1.19	0	0	0	18268	1	2022	1000000	5	0.6	3.7	158	77	1.17	0	0	561	1	1	0	6	6	63	0	0	0
63	1	0	0		0	2.6	1	1.1	4.2	1	5040	20.8	0	5	0	1.07	3.5	214	86	1.13	0	0	0	4.47	0	1	2610	6	1.89	3.4	22	15	1.09	0	0	125	0	0	0	0	0		1	0	0
64	1	ADFLMV	1	19	1	3	1	0.8	0.8	2	5000	1	0	8	1	2.4	2.9	75	23	1.4	1	0	0	39260	1	159	2251	11	5.4	2.9	241	70	1.81	1	1	159	1	1	0	3	3	47	3	1	1
59	2	LMV	1	2	1	2	1	1.2	3.8	2	5000	1	0	5	0	1.2	4.1	55	175	1.09	0	0	0	7.1	0	76300	9803	5	0.5	4.4	153	53	1.11	0	0	76300	1	1	0	3	0	-122	0	0	0
61	2	ETV	1	28	1	2	1	1.6	1.6	1	4500	1	0	5	0	1	4.3	32	26	0.97	0	0	0	6.45	0	144	1	8	6.9	3.2	58	32	1.08	0	0	144	0	0	0	2	1		3	1	1
69	1	ADF	1	27	1	2	1	1.7	1.7	1	5200	1	0	5	0	1.2	3.6	62	57	1.15	0	0	0	7.4	0	415	1	7	1.1	2.7	42	39	1.15	0	0	415	0	0	0	1	1	-18	2	1	1
54	1	LMV	1	6	1	3	1	2.1	2.1	1	3500	1220	0	5	0	0.4	3.7	33	20	1.11	0	0	0	995.8	1	58460	6493	8	3	2.8	522	114	1.36	0	0	48	1	1	0	16	6	94	3	1	1
71	2	LMV	1	71	1	4.2	1	2.9	5.3	2	4500	1	0	5	0	0.65	4.5	47	42	1.07	0	0	0	1077	1	1	422	6	0.6	3.5	62	39	1.1	1	0	422	0	0	0	1	1	-3	1	0	0
73	1	ETV	1	1	1	2	1	0.6	3.7	1	4500	23	0	5	0	1.13	4.5	22	13	1.04	0	0	1	618	1	98	170000000	5	1.16	3.6	86	58	1.15	0	0	7391304	1	0	1	4	4	45	0	0	0
47	1	LMV	1	12	1	1	1	2.8	5.6	1	5040	1	0	5	0	0.2	4	37	38	1.06	0	0	0	31.71	0	1	461	5	0.6	4.1	62	75	1.03	0	0	461	0	0	0	2	2	37	0	0	0
65	1	0	0		1	5	0	0.4		1	5040	132	0	8	0	3.3	3.3	70	48	1.16	0	0	0	2.29	0	166	145	6	0.9	3.6	38	18	1.15	1	0	1	0	0	0	1	0	-30	-2	0	0
61	2	0	0		0	5	0	0.9		1	3420	520	0	5	0	0.78	4.1	49	40	1.02	0	0	0	2501.2	1	1	1	5	0.68	4.5	40	60	0.93	0	0	0	0	0	0	1	2		0	0	0
54	1	0	0		0	4	0	1.1		2	3600	628	0	5	0	1.4	3.5	101	59	1.21	0	0	0	2000	1	2290	2856	8	3.9	3.3	237	116	1.18	0	0	4	0	0	0	2	2	57	3	1	0
56	1	0	0		0	8	0	1.2		2	4000	72000	1	5	0	0.5	3.7	75	32	1.21	0	0	0	60000	1	13000	52053	6	1.1	3.2	187	63	1.62	0	0	0	0	0	0	2	2	31	1	0	0
55	1	0	0		0	1.6	0	1.3		1	6000	1	0	5	0	0.5	4	30	14	1.09	1	0	0	45	0	1	1	5	0.6	3.7	35	25	1.22	0	0	1	0	0	0	1	2	11	0	0	0
54	1	0	0		0	1.5	0	2.1		1	6000	5386	1	5	0	0.7	4.2	28	15	1.04	0	0	1	400	0	647	4683	5	0.5	3.9	29	28	1.04	0	0	0	0	0	0	1	2	13	0	0	0
59	1	0	0		1	16	0	2.5		2	2400	282	0	5	0	0.6	4	55	14	1.03	0	0	0	1210	0	138	323	8	2.5	3	490	76	1.09	1	0	0	1	0	1	9	5	62	3	1	0
54	1	0	0		1	3	0	2.8		2	5040	1	0	10	1	2.7	2.3	52	23	1.7	1	0	0	4.6	0	1	1	10	4.8	2.6	42	16	1.59	1	0	1	0	0	0	1	1	-7	0	0	0
46	2	0	0		1	9	0	2.9		1	5000	3340	1	5	0	0.9	3.9	69	35	1.24	0	0	0	9.13	0	32400	x	6	4.3	2.8	437	350	1.35	0	0	10	1	0	1	6	10	315	1	0	0
54	1	0	0		0	1	0	3		1	4500	157	0	5	0	0.4	4.8	34	48	1.04	0	0	1	10.16	0	1	1	7	10.4	4.6	130	279	0.96	0	0	0	1	0	1	4	6	231	2	1	0
61	1	0	0		0	2.5	0	3.1		1	5400	5360	1	5	0	0.5	4.3	37	38	1.05	0	0	0	644	0	720	985	5	0.6	3.6	38	43	0.76	0	0	0	0	0	0	1	1	5	0	0	0
54	1	0	0		1	16	0	2.9		1	4500	1	0	5	0	0.4	4.3	69	45	1.07	0	0	0	7622	1	1	24	6	0.4	3.9	474	73	1.1	1	0	24	1	0	1	7	2	28	1	0	0
64	2	0	0		0	3.4	0	3		1	4200	1	0	5	0	0.6	4.8	23	6	0.95	0	0	0	9.66	0	1	1	5	0.7	4.8	25	8	0.97	0	0	0	0	0	0	1	1	2	0	0	0
57	2	0	0		0	1	0	3		1	6000	5300	1	5	0	0.7	4.4	41	15	0.98	0	0	0	369.7	1	2350	5033	5	0.7	4.3	23	12	0.98	0	0	1	0	0	0	1	1	-3	0	0	0
73	1	0	0		1	2.4	0	1		2	4500	700000	1	5	0	0.5	4	23	30	1.04	0	0	0	3.1	0	73820	81000	5	0.7	3.8	41	49	1.08	0	0	0	0	0	0	2	2	19	0	0	0
57	1	0	0		0	6	0	1.3		2	5000	6160	1	6	0	0.6	3.8	43	31	1.03	1	0	0	2980	1	1	1	7	0.6	4.2	52	29	0.96	2	0	0	0	0	0	1	1	-2	1	0	0
62	1	0	0		0	1.5	0	2.7		1	6000	1	0	5	0	0.4	3.2	41	14	1.1	1	0	0	146.55	0	1	1	5	0.3	4.1	24	22	1.03	0	0	1	0	0	0	1	2	8	0	0	0
58	1	0	0		0	2.1	0	2.8		1	6000	1	0	5	0	0.5	4.2	28	23	0.92	1	0	0	4.38	0	1	1	5	0.6	4.3	49	42	1	0	0	0	0	0	0	2	2	19	0	0	0
72	1	LMV	1	90	1	2	0	2.9		2	5000	240	0	5	0	0.6	4.2	34	35	1.01	0	0	0	2.7	0	660000	660000	5	0.6	3.8	212	263	1.01	0	0	2750	1	0	1	6	8	228	0	0	0
59	2	ETV	1	17	1	1	0	0.5		2	5000	1	0	6	0	1	3.4	35	16	1.5	0	0	0	252	1	1	721	10	6.5	2.6	773	155	2.74	0	1	721	1	1	0	22	10	139	4	1	1
43	1	LMV	1	5	1	1	0	0.6		1	5000	1558000	1	5	0	1.1	4.6	96	61	1.19	0	0	1	13.95	0	230	1	5	0.6	4	35	12	1.24	0	0	0	0	0	0	0	0	-49	0	0	0
69	1	ADF	1	12	0	1	0	0.7		1	6000	1	0	7	1	2.4	3.2	62	47	1.17	0	0	0	7.4	0	1	1	8	2.1	2.7	55	23	1.29	0	0	1	0	0	0	1	0	-24	1	0	0
54	1	ETV	1	5	1	1	0	0.9		2	4000	1	0	6	0	1.7	3.4	55	38	1.36	0	0	0	7.1	0	1	21	6	1.6	3.2	39	24	1.01	0	0	1	0	0	0	1	1	-14	0	0	0
53	1	ETV	1	50	1	3	0	0.9		1	6000	1	0	5	0	1	4.1	50	26	1.21	0	0	0	3.6	0	1	1	5	1.4	3.7	42	19	1.34	0	0	1	0	0	0	1	1	-7	0	0	0
55	1	ETV	1	68	0	6.7	0	0.9		1	4380	1	0	5	0	0.27	4.3	34	21	1.11	0	0	0	1001.69	1	57	1	8	1.38	2.7	104	29	1.24	1	0	57	1	0	1	3	1	8	3	1	0
73	1	ETV	1	27	0	1.4	0	0.9		1	4000	1	0	7	1	1.9	2.4	52	12	1.32	0	0	0	1.48	0	28	109	5	0.3	3.6	36	9	1.03	0	0	28	0	0	0	1	1	-3	-2	0	0
47	1	LMV	1	1	1	10	0	1		1	5400	1111	0	6	0	2.3	3.7	95	41	1.21	1	0	0	8027	1	32.6	1	5	1.8	3.5	61	26	1.22	2	0	0	0	0	0	1	1	-15	-1	0	0
53	1	ETV	1	25	0	6	0	1		2	6000	1	0	5	0	0.9	4.5	41	30	1.08	0	0	0	12.5	0	1	1	5	0.7	4	50	37	1.06	0	0	1	0	0	0	1	1	7	0	0	0
69	1	ETV	1	9	1	5	0	1		2	5000	151	0	5	0	0.9	4	37	26	1.07	0	0	0	1896	1	914	56	5	0.9	3.6	39	19	1.34	0	0	6	0	0	0	1	1	-7	0	0	0
58	1	ETV	1	3	0	8	0	1		2	4000	943	0	5	0	0.7	3.5	30	28	1.17	0	0	0	19.7	0	1	1	6	0.8	3.1	33	25	1.59	0	0	0	0	0	0	1	1	-3	1	0	0
70	1	ETV	1	35	0	1.9	0	1		1	4000	1	0	8	1	2.9	2	54	15	1.36	0	0	0	2.05	0	1	1	11	19.1	2.2	69	30	1.92	2	0	1	0	0	0	1	2	15	3	0	0
62	1	TDF	1	0	0	1	0	1.1		1	5100	112800	1	5	0	1.6	3.9	53	43	1.12	0	0	0	3385	1	8214	670	8	2.3	3	107	64	1.14	1	0	0	0	0	0	2	1	21	3	1	0
43	1	LMV	1	0	0	2	0	1.2		1	3600	1	0	9	1	3.5	2.2	107	108	1.27	0	0	0	17.06	0	1	1	9	8.6	1.9	114	83	1.42	0	0	1	0	0	0	1	1	-25	0	0	0
75	1	ETV	1	84	0	3	0	1.2		2	4400	1	0	5	0	0.9	3.9	43	47	1.12	0	0	0	864	0	1	1	5	0.7	3.9	44	52	1.11	0	0	1	0	0	0	1	1	5	0	0	0
53	1	ETV	1	35	0	7	0	1.2		2	4000	627	0	5	0	0.7	3.9	53	36	1.19	0	0	0	4.5	0	164	1	5	0.7	3.5	48	33	1.01	0	0	0	0	0	0	1	1	-3	0	0	0
72	1	ADFLMV	1	51	0	3.7	0	1.3		1	5000	1	0	6	0	1.7	3.2	66	45	1.22	0	0	0	6.8	0	1	1	5	1.6	3.5	38	27	1.15	0	0	1	0	0	0	1	1	-18	-1	0	0
53	1	ETV	1	38	1	2	0	1.3		1	4800	1	0	5	0	0.7	4.2	19	16	1.05	0	0	0	34.5	0	1	1	5	0.6	3.9	39	40	1.81	0	0	1	1	0	1	2	3	24	0	0	0
49	1	ETV	1	21	0	5	0	1.3		1	6000	1	0	5	0	1.5	3.4	82	49	1.22	0	0	0	5.71	0	1	87	6	2.7	4	42	32	1.16	0	0	1	0	0	0	1	1	-17	1	0	0
67	2	ADFLMV	1	1	1	4.5	0	1.3		1	5000	1	0	6	0	1.5	3.1	62	14	1.24	0	0	0	4.6	0	1	1	6	1	3	26	15	1.28	0	0	1	0	0	0	0	1	1	0	0	0
58	1	LMV	1	0	1	13	0	1.3		1	5500	50953	1	5	0	1	4.6	119	59	1.11	0	0	0	20619	1	430	1	6	0.8	3.4	30	25	1.28	0	0	0	0	0	0	0	0	-34	1	0	0
49	1	LMV	1	0	1	14.7	0	1.3		2	5400	607	0	5	0	1.1	4.6	63	113	1.09	0	0	0	3319	1	1	27	5	1.4	3.5	94	97	1.16	0	0	0	0	0	0	1	1	-16	0	0	0
62	1	ADF	1	55	0	1	0	1.4		1	5500	1053	0	5	0	0.9	4.3	27	13	1.14	0	0	0	2.23	0	12050	7850	5	0.5	4.1	38	24	1.12	0	0	1	0	0	0	1	2	11	0	0	0
77	1	ADFLMV	1	62	1	1.2	0	1.4		2	4000	1	0	5	0	1.7	4.5	33	23	1.16	0	0	1	21.5	0	1	1	5	1.3	4	20	13	1.22	0	0	1	0	0	0	1	1	-10	0	0	0
47	1	ETV	1	64	0	1	0	1.4		1	6000	1	0	5	0	1.2	4.7	27	32	1.21	0	0	0	140.4	0	1	1	5	1.1	4.3	37	45	1.12	0	0	1	0	0	0	1	1	13	0	0	0
69	2	ETV	1	61	0	5	0	1.5		2	3900	122	0	8	1	2.83	3.1	81	50	1.28	1	0	0	18.62	0	1	1	10	6.19	2.9	54	34	1.36	1	0	0	0	0	0	1	1	-16	2	1	0
65	1	TDF	1	2	0	1	0	1.6		1	6000	17530000	1	9	1	5.7	2.9	138	166	1.48	1	0	0	74.23	1	298	78	8	12.2	3	290	222	1.44	0	0	0	0	0	0	2	1	56	-1	0	0
60	1	TDF	1	9	0	1	0	1.6		2	4800	1	0	5	0	1.5	4.5	42	36	1.08	0	0	0	23.4	0	1	26	5	1.2	3.5	67	42	1.1	0	0	1	0	0	0	2	1	6	0	0	0
73	1	ADF	1	30	0	3.4	0	1.6		2	4500	620	0	9	1	5.7	2.7	76	59	1.18	1	0	1	3.6	0	1780	126	8	2.1	2.7	112	132	1.07	0	0	0	0	0	0	1	2	73	-1	0	0
71	1	LMV	1	0	0	7	0	1.6		2	5000	30600	1	5	0	0.6	4.4	50	79	1.09	0	0	0	8.5	0	1	1	5	0.8	4.6	36	47	1.34	0	0	0	0	0	0	1	1	-32	0	0	0
69	1	ETV	1	3	0	2.5	0	1.6		1	4500	1	0	7	1	0.81	3.2	32	21	1.04	1	0	0	4.31	0	1	1	7	0.88	3.2	37	28	1.03	1	0	1	0	0	0	1	1	7	0	0	0
55	2	TDF	1	12	1	6	0	1.7		1	3600	1498	0	7	1	2.94	2.9	133	47	1.27	0	0	0	377	1	10104	4740	7	1.8	2.3	56	20	1.48	0	0	7	0	0	0	0	0	-27	0	0	0
66	2	ETV	1	13	0	1.7	0	1.8		1	5000	7410000	1	6	0	0.5	3.9	49	43	1.22	1	0	1	154.5	0	74.3	1	5	1	4.6	36	32	1.15	0	0	0	0	0	0	1	1	-11	-1	0	0
48	1	TDF	1	1	0	1	0	1.8		1	5400	296400	1	5	0	1.2	3.9	48	62	1.08	0	0	0	32.07	0	19100	2335	7	2	3.4	79	88	1.08	0	0	0	0	0	0	2	1	26	2	1	0
76	1	ADFLMV	1	36	0	1	0	1.8		1	6000	1	0	6	0	1	3.1	22	40	1.11	0	0	0	2.76	0	1	1	5	0.4	4	36	25	1.19	0	0	1	0	0	0	2	1	-15	-1	0	0
59	1	ETV	1	43	1	3.5	0	1.8		1	4800	1	0	5	0	1.1	4.2	23	22	1.11	0	0	0	17.8	0	1	1	5	1.2	4.3	38	37	1.09	0	0	1	0	0	0	2	2	15	0	0	0
50	1	ETV	1	5	0	4	0	1.9		1	5000	18200000	1	5	0	0.9	3.7	11	13	1.19	0	0	0	62.3	0	1	1	5	1.4	3.6	17	22	1.35	0	0	0	0	0	0	2	2	9	0	0	0
55	1	ETV	1	0	1	3	0	1.9		1	5040	127000	1	5	0	0.8	4.3	71	56	1.08	0	0	1	6.06	0	55500	8753	5	0.2	3.6	60	42	1.11	0	0	0	0	0	0	1	1	-14	0	0	0
72	2	TDF	1	12	0	4	0	1.9		1	6000	1	0	5	0	0.7	4.2	58	42	1.22	0	0	0	50.52	0	1	1	5	0.9	3.9	25	11	1.21	0	0	1	0	0	0	0	0	-31	0	0	0
41	2	TDF	1	15	0	1.2	0	1.9		1	4200	207	0	6	0	0.3	4.1	42	15	1.05	1	0	0	5.11	0	1	1	5	0.4	4.5	47	16	1	0	0	0	0	0	0	1	1	1	-1	0	0
51	1	TEL	1	3	1	4	0	2.1		1	4500	119	0	6	0	0.7	3.4	23	12	1.06	0	0	0	29529	1	60	1	6	1.14	3.1	77	17	1.07	0	0	1	1	0	1	3	1	5	0	0	0
39	1	TDF	1	2	0	14	0	2.1		1	3400	1004274	1	7	1	1.7	2.6	391	201	1.27	0	0	0	41300	1	29	x	7	0.7	2.5	173	75	1.35	0	0	0	0	0	0	0	0	-126	0	0	0
62	1	ETV	1	0	0	16	0	2.1		2	5000	60400	1	7	1	1.3	3.3	46	22	1.31	1	0	0	30.6	0	14000	x	10	4.9	2.9	174	37	1.49	2	0	0	1	0	1	4	2	15	3	1	0
58	1	ETV	1	0	0	14	0	2.1		2	5000	3520000	1	6	0	1.2	3.3	47	31	1.18	0	0	1	54.1	0	20900	x	5	1.5	3.5	82	40	1.2	0	0	0	0	0	0	2	1	9	-1	0	0
76	1	ETV	1	14	0	0.7	0	2.2		1	6000	1	0	5	0	0.6	3.7	35	15	1.1	0	0	0	114.71	0	1	1	8	2.9	1.9	38	12	1.38	0	0	1	0	0	0	1	1	-3	3	1	0
64	2	ETV	1	14	1	3	0	2.3		2	5000	38900	1	5	0	0.8	3.8	86	28	1	0	0	1	40.9	0	104000	7643	5	0.7	4.3	24	13	1.34	0	0	3	0	0	0	0	0	-15	0	0	0
63	1	ETV	1	36	0	1.5	0	2.3		1	6000	1	0	5	0	1	3.5	26	9	1.03	0	0	0	32.92	0	1	1	6	0.8	3	24	9	1.03	0	0	1	0	0	0	1	1	0	1	0	0
77	1	ETV	1	30	0	3	0	2.3		2	5000	437	0	5	0	0.8	4.2	42	35	1.07	0	0	0	4180	1	1	1	5	1.4	3.6	47	47	1.59	0	0	0	0	0	0	1	1	12	0	0	0
62	1	TDF	1	7	0	8.4	0	2.3		1	3000	1	0	8	1	2.4	2.4	154	58	1.36	0	0	1	10670	1	1	x	5	1.3	3.5	141	132	1.17	0	0	1	0	0	0	1	2	74	-3	0	0
58	2	TDF	1	2	1	13	0	2.3		2	3900	44662	1	7	1	0.82	3.2	43	34	1.13	1	0	0	20000	1	1	1	8	1.5	2.6	58	25	1.26	1	0	0	0	0	0	1	1	-9	1	0	0
62	1	ETV	1	0	1	5.5	0	2.6		2	5000	2640000	1	10	1	1.2	3.7	55	42	1.07	1	0	0	703	1	15500	2972	5	1.1	3.7	32	62	1.37	0	0	0	0	0	0	1	1	20	-5	0	0
61	1	ETV	1	34	0	4.5	0	2.7		1	6600	1	0	5	0	1.3	4.2	31	29	1.13	0	0	1	7.9	0	1	1	5	0.4	3.7	25	20	1.12	0	0	1	0	0	0	1	1	-9	0	0	0
55	2	ETV	1	47	0	1	0	2.7		1	6000	1	0	6	0	0.8	3.2	59	33	1.19	0	0	1	597.6	1	92.9	1	9	17.6	0.31	415	156	1.1	0	0	93	1	0	1	7	5	123	3	1	0
59	2	ETV	1	38	1	1	0	2.8		1	6000	1	0	5	0	0.8	4.3	32	31	1.48	0	0	0	2.14	0	1	1	5	1.2	4.4	40	44	1.57	0	0	1	0	0	0	1	1	13	0	0	0
40	2	LMV	1	0	0	8.8	0	2.8		1	5500	1253	0	5	0	0.5	4	79	50	1.1	0	0	0	170200	1	8.5	x	5	0.6	3.7	144	90	1.22	0	0	0	0	0	0	2	2	40	0	0	0
71	1	TDF	1	21	0	4	0	2.8		1	4850	55	0	5	0	1.5	4.2	53	27	1	0	0	0	74596	1	236	1	5	1.5	4.2	53	27	1	0	0	4	0	0	0	1	1	0	0	0	0
59	2	ETV	1	0	0	9	0	2.8		2	4000	2600000	1	5	0	0.4	4.4	159	49	1.21	0	0	1	913	0	1	x	5	0.5	3.6	256	41	1.11	0	0	0	0	0	0	2	1	-8	0	0	0
52	1	ETV	1	43	1	2.5	0	2.8		2	5040	43	0	5	0	0.76	4.6	31	26	1.17	0	0	1	11.61	0	97	1	6	0.77	3.5	73	34	1.25	1	0	2	0	0	0	2	1	8	1	0	0
58	1	ETV	1	55	1	7	0	2.8		2	5000	631	0	6	0	1.3	3.1	38	14	1.31	0	0	0	95560	1	1480	1	10	28.2	2.5	126	36	1.36	1	0	2	1	0	1	3	3	22	4	1	0
55	1	ETV	1	37	0	1.5	0	2.8		2	3900	1	0	7	1	1.45	3.1	39	39	1.31	1	0	1	9.2	0	1	1	8	2.11	3.1	50	28	1.34	1	0	1	0	0	0	1	1	-11	1	0	0
65	1	ETV	1	13	1	4	0	2.9		1	5000	1	0	5	0	0.6	3.5	45	48	0.83	1	0	0	15.38	0	1	1	6	0.7	3.1	35	32	0.76	0	0	1	0	0	0	1	1	-16	1	0	0
57	1	TDF	1	0	0	5	0	3		2	5040	29800000	1	5	0	0.6	3.7	68	27	1.1	0	0	0	9.1	0	288	1	5	0.5	4	53	44	1.15	0	0	0	0	0	0	1	2	17	0	0	0
61	1	ETV	1	0	0	3	0	3.1		1	6000	597000	1	5	0	1.5	4.2	64	51	1.13	0	0	1	3921	1	89200	4213	7	2.9	3.6	136	68	1.29	1	0	0	0	0	0	2	1	17	2	1	0
58	1	TDF	1	42	1	0.8	0	2.1		2	5400	1	0	5	0	0.8	4	31	33	1.06	0	0	1	92.9	0	1	1	5	1.14	3.7	44	34	1.06	0	0	1	0	0	0	1	1	1	0	0	0
47	1	ETV	1	24	0	7	0	3.1		1	5000	14	0	5	0	1	3.5	47	33	1.14	0	0	1	23.1	0	1	1	7	2.3	3.1	92	68	1.15	0	0	0	0	0	0	2	2	35	2	0	0
62	1	TDF	1	0	1	6.6	0	3.1		2	4500	159808	1	5	0	0.26	4.2	22	25	1.09	0	0	1	641.69	1	28400	399	5	0.51	3.7	29	49	1.13	1	0	0	0	0	0	1	2	24	0	0	0
55	1	ETV	1	22	0	1	0	3.2		2	4800	17	0	5	0	1.2	4.1	22	16	1.05	0	0	0	2.7	0	1	1	5	1.5	4.1	28	14	1.13	0	0	0	0	0	0	1	1	-2	0	0	0
48	2	LMV	1	26	0	1.5	0	3		1	3600	1	0	6	0	1	3.8	18	11	0.97	1	0	0	30.45	0	1	1	5	0.8	4.2	22	18	0.97	0	0	1	0	0	0	1	2	7	-1	0	0
72	1	TDF	1	10	0	4	0	3.1		1	4500	1	0	5	0	0.6	4	26	17	1.3	0	0	0	4.22	0	1	1	5	0.8	4.1	27	42	1.25	0	0	1	0	0	0	1	2	25	0	0	0
38	1	LMV	1	0	1	13	0	3		1	5500	19.5	0	5	0	1	4.4	137	75	1.03	0	0	0	332800	1	1	73	5	1	3.6	92	87	1.07	0	0	4	0	0	0	1	1	12	0	0	0
51	2	ADFLMV	1	17	0	3.6	0	3		1	4500	199	0	6	0	1.1	3.6	36	19	1.26	1	0	0	69.9	0	1	1	6	1.4	2.4	71	18	0.97	0	0	0	0	0	0	2	1	-1	0	0	0
44	1	ETV	1	20	0	2.4	0	3.2		1	4500	1	0	6	0	1	3.2	90	69	1.2	0	0	0	2014	1	1	1	6	1.3	2.4	56	38	1.57	0	0	1	0	0	0	1	1	-31	0	0	0
47	1	TDF	1	0	1	10	0	2.7		1	5400	1	0	5	0	0.5	4.6	24	35	0.99	0	0	0	8.9	0	1	1	5	0.5	4.6	26	39	1.01	0	0	1	0	0	0	1	1	4	0	0	0
53	1	ETV	1	0	0	14	0	2.8		2	5000	22900000	1	5	0	0.7	3.4	164	111	1.05	0	0	0	49490	1	363240	11800	6	0.9	3.3	267	52	1.13	0	0	0	0	0	0	2	0	-59	1	0	0
68	1	ETV	1	9	0	1	0	1.7		1	5400	501	0	5	0	1.5	3.7	79	60	1.1	0	0	0	346.2	1	3430	814	6	1.9	2.9	1428	841	1.49	0	0	0	1	0	1	18	14	781	1	0	0
46	1	TDF	1	1	1	4.2	0	1.7		1	3300	864000	1	6	0	0.9	3.8	59	22	1.15	1	0	0	47.68	0	67400	102	5	1	3.7	66	23	1.07	0	0	0	0	0	0	1	1	1	-1	0	0
50	2	ETV	1	4	1	5	0	1.7		1	5400	32	0	5	0	1.28	4	130	103	1.08	0	0	0	4.1	0	1	53	7	2.67	3.9	148	126	1.01	1	0	2	0	0	0	1	1	23	2	1	0
59	1	ETV	1	6	1	8.8	0	1.8		1	5000	1	0	5	0	1.3	3.4	75	89	1.08	0	0	0	31.1	0	1	1	6	1.6	3.3	90	43	1.17	0	0	1	0	0	0	1	0	-46	1	0	0
56	1	LMV	1	31	0	1.5	0	1.8		1	6000	124	0	5	0	0.9	4	56	36	1.21	0	0	0	5.5	0	1	1	6	1	3.3	35	30	1.01	0	0	0	0	0	0	1	1	-6	1	0	0
54	1	ETV	1	24	0	5	0	2.1		1	5000	1	0	5	0	1.6	4.6	51	58	1.02	0	0	0	3143	1	1	1	5	1	4.4	38	38	1.14	0	0	1	0	0	0	1	1	-20	0	0	0
51	1	TDF	1	1	1	15	0	3.1		1	4500	3631	1	6	0	0.72	2.8	41	15	1.12	0	0	1	1960	1	1	x	6	0.6	2.9	40	27	1.13	0	0	0	0	0	0	1	2	12	0	0	0
58	1	ADFLMV	1	10	1	1	0	1.3		1	4800	1	0	6	0	2.1	3.8	69	60	1.17	0	0	0	1	0	1	1	7	2.1	2.9	57	48	1.22	0	0	1	0	0	0	1	1	-12	1	0	0
46	1	ADF	1	57	1	1	0	2.5		2	3900	1	0	8	1	1.12	1.7	76	53	0.86	1	0	0	329.71	1	1	1	8	1.9	2.3	50	37	1.07	1	0	1	0	0	0	1	1	-16	0	0	0
58	2	TDF	1	22	0	8	0	2.6		1	4500	29830	1	5	0	0.6	3.6	69	2	1.05	0	0	0	1661	1	1	1	6	0.5	3.9	38	29	1.06	1	0	0	1	0	1	1	15	27	1	0	0
44	1	ETV	1	39	1	4	0	2.8		1	3800	1	0	7	1	1	3.1	54	23	1.24	1	0	0	143.02	1	1	1	8	2.2	2.3	65	28	1.32	0	0	1	0	0	0	1	1	5	1	0	0
48	1	LMV	1	18	0	1	0	2.7		1	5600	1	0	5	0	1	3.6	22	26	1.08	0	0	0	29.42	0	1	13080000	5	1.5	3.6	35	38	1.08	0	0	13080000	0	0	0	2	1	12	0	0	0
62	1	ADFLMV	1	14	1	3	0	2.9		2	5000	2170	1	5	0	1.5	3.8	61	141	1.12	0	0	1	493	0	2540	1900	5	0.8	4	38	39	1.15	0	0	1	0	0	0	1	0	-102	0	0	0
76	1	LMV	1	7	0	1.9	0	2.2		2	3750	356	0	5	0	1.7	3.9	37	23	1.07	0	0	0	33.64	0	1	1	6	2	3.7	30	28	1.07	0	0	0	0	0	0	1	1		1	0	0
70	1	ADFLMV	1	50	1	1	0	2.1		1	4500	1	0	5	0	0.6	4.1	23	15	1.06	0	0	0	3.52	0	1	1	5	1	4.3	28	38	0.97	0	0	1	1	0	1	1	3	23	0	0	0
65	2	ETV	1	59	0	0.6	0	2.1		1	6000	1	0	5	0	1.5	4.1	25	16	1.03	0	0	0	38.6	0	1	1	6	2	4	37	18	1.22	0	0	1	0	0	0	1	1	2	1	0	0
60	1	ETV	1	1	1	12	0	1.3		2	5000	65600	1	10	1	5.8	2.3	49	23	1.34	1	0	0	21440	1	7630	1880	11	9.1	2.2	129	36	1.37	2	0	0	1	0	1	3	2	13	1	0	0
59	1	ETV	1	23	0	4.1	0	2.6		1	4500	1	0	5	0	0.8	4.3	31	14	1.02	0	0	0	4.47	0	1	1	5	0.3	4.4	34	15	1.03	0	0	1	0	0	0	1	1	1	0	0	0
56	1	ETV	1	27	1	1	0	2.1		1	3900	1	0	5	0	0.62	4.3	23	36	1.1	0	0	0	4.43	0	1	55	5	0.37	4.5	27	28	1.09	0	0	55	0	0	0	1	1	-8	0	0	0
62	1	ETV	1	44	0	2	0	2.9		1	6000	1	0	5	0	1.3	4.2	24	15	1.09	0	0	0	3.7	0	110	1	5	1	3.6	36	27	1.08	0	0	110	0	0	0	2	2	12	0	0	0
76	2	ADV	1	75	1	2	0	2.5		2	4500	1	0	6	0	0.75	3.4	211	101	0.94	0	0	0	1144.8	1	20	20	5	0.52	4	29	24	1.08	0	0	20	0	0	0	0	0	-77	-1	0	0
52	1	TDF	1	2	0	1	0	2.9		2	5400	44600	1	5	0	0.8	4.5	46	40	1.08	0	0	0	13.18	0	1	1	5	1	4.3	40	49	1.08	0	0	0	0	0	0	1	1	9	0	0	0
50	2	LMV	1	49	1	3.5	0	2.1		2	5000	1	0	6	0	1.6	3.1	44	48	1.17	0	0	0	6.5	0	28600000	28710000	5	1.5	3.6	150	109	1.34	0	0	28600000	1	0	1	3	2	61	-1	0	0
