# Supplementary material for: Hepatitis B virus reactivation after radiotherapy for hepatocellular carcinoma and efficacy of antiviral treatment: A multicenter study
Source: PLoS One. 2018 Jul 30;13(7):e0201316. doi: 10.1371/journal.pone.0201316 (PMC6066246; doi:10.1371/journal.pone.0201316)
Supplement: S2 Dataset — (XLSX) [file pone.0201316.s002.xlsx]

## Sheet: Data
Age	Sex	Antiviral drug	Antiviral Tx	HBV Reactivation	First HBV measurement	timing of HBV reactivation	HBVDNA	First HBVDNA	2nd HBVDNA level
70	1	0	0	1	0.7	0.7	873	155000	81430
64	2	0	0	1	1	1	1	2981	3653
44	1	0	0	1	1.2	1.2	3970	135900	57604
54	1	0	0	1	1.4	1.4	25.4	16200	28900
50	1	0	0	1	1.7	1.7	1080	89200	38950
54	1	0	0	1	1.8	1.8	1	257	342
55	1	0	0	1	2.5	2.5	148	52675
50	1	0	0	1	1.1	3.1	2781	2022	1000000
63	1	0	0	1	1.1	4.2	20.8	1	2610
64	1		1	1	0.8	0.8	1	159	2251
59	2		1	1	1.2	3.8	1	76300	9803
61	2		1	1	1.6	1.6	1	144	1
69	1		1	1	1.7	1.7	1	415	1
54	1		1	1	2.1	2.1	1220	58460	6493
71	2		1	1	2.9	5.3	1	1	422
73	1		1	1	0.6	3.7	23	98	170000000
47	1		1	1	2.8	5.6	1	1	461
65	1	0	0	0	0.4		132	166	145
61	2	0	0	0	0.9		520	1	1
54	1	0	0	0	1.1		628	2290	2856
56	1	0	0	0	1.2		72000	13000	52053
55	1	0	0	0	1.3		1	1	1
54	1	0	0	0	2.1		5386	647	4683
59	1	0	0	0	2.5		282	138	323
54	1	0	0	0	2.8		1	1	1
46	2	0	0	0	2.9		3340	32400
54	1	0	0	0	3		157	1	1
61	1	0	0	0	3.1		5360	720	985
54	1	0	0	0	2.9		1	1	24
64	2	0	0	0	3		1	1	1
57	2	0	0	0	3		5300	2350	5033
73	1	0	0	0	1		700000	73820	81000
57	1	0	0	0	1.3		6160	1	1
62	1	0	0	0	2.7		1	1	1
58	1	0	0	0	2.8		1	1	1
72	1		1	0	2.9		240	660000	660000
59	2		1	0	0.5		1	1	721
43	1		1	0	0.6		1558000	230	1
69	1		1	0	0.7		1	1	1
54	1		1	0	0.9		1	1	21
53	1		1	0	0.9		1	1	1
55	1		1	0	0.9		1	57	1
73	1		1	0	0.9		1	28	109
47	1		1	0	1		1111	32.6	1
53	1		1	0	1		1	1	1
69	1		1	0	1		151	914	56
58	1		1	0	1		943	1	1
70	1		1	0	1		1	1	1
62	1		1	0	1.1		112800	8214	670
43	1		1	0	1.2		1	1	1
75	1		1	0	1.2		1	1	1
53	1		1	0	1.2		627	164	1
72	1		1	0	1.3		1	1	1
53	1		1	0	1.3		1	1	1
49	1		1	0	1.3		1	1	87
67	2		1	0	1.3		1	1	1
58	1		1	0	1.3		50953	430	1
49	1		1	0	1.3		607	1	27
62	1		1	0	1.4		1053	12050	7850
77	1		1	0	1.4		1	1	1
47	1		1	0	1.4		1	1	1
69	2		1	0	1.5		122	1	1
65	1		1	0	1.6		17530000	298	78
60	1		1	0	1.6		1	1	26
73	1		1	0	1.6		620	1780	126
71	1		1	0	1.6		30600	1	1
69	1		1	0	1.6		1	1	1
55	2		1	0	1.7		1498	10104	4740
66	2		1	0	1.8		7410000	74.3	1
48	1		1	0	1.8		296400	19100	2335
76	1		1	0	1.8		1	1	1
59	1		1	0	1.8		1	1	1
50	1		1	0	1.9		18200000	1	1
55	1		1	0	1.9		127000	55500	8753
72	2		1	0	1.9		1	1	1
41	2		1	0	1.9		207	1	1
51	1		1	0	2.1		119	60	1
39	1		1	0	2.1		1004274	29
62	1		1	0	2.1		60400	14000
58	1		1	0	2.1		3520000	20900
76	1		1	0	2.2		1	1	1
64	2		1	0	2.3		38900	104000	7643
63	1		1	0	2.3		1	1	1
77	1		1	0	2.3		437	1	1
62	1		1	0	2.3		1	1
58	2		1	0	2.3		44662	1	1
62	1		1	0	2.6		2640000	15500	2972
61	1		1	0	2.7		1	1	1
55	2		1	0	2.7		1	92.9	1
59	2		1	0	2.8		1	1	1
40	2		1	0	2.8		1253	8.5
71	1		1	0	2.8		55	236	1
59	2		1	0	2.8		2600000	1
52	1		1	0	2.8		43	97	1
58	1		1	0	2.8		631	1480	1
55	1		1	0	2.8		1	1	1
65	1		1	0	2.9		1	1	1
57	1		1	0	3		29800000	288	1
61	1		1	0	3.1		597000	89200	4213
58	1		1	0	2.1		1	1	1
47	1		1	0	3.1		14	1	1
62	1		1	0	3.1		159808	28400	399
55	1		1	0	3.2		17	1	1
48	2		1	0	3		1	1	1
72	1		1	0	3.1		1	1	1
38	1		1	0	3		19.5	1	73
51	2		1	0	3		199	1	1
44	1		1	0	3.2		1	1	1
47	1		1	0	2.7		1	1	1
53	1		1	0	2.8		22900000	363240	11800
68	1		1	0	1.7		501	3430	814
46	1		1	0	1.7		864000	67400	102
50	2		1	0	1.7		32	1	53
59	1		1	0	1.8		1	1	1
56	1		1	0	1.8		124	1	1
54	1		1	0	2.1		1	1	1
51	1		1	0	3.1		3631	1
58	1		1	0	1.3		1	1	1
46	1		1	0	2.5		1	1	1
58	2		1	0	2.6		29830	1	1
44	1		1	0	2.8		1	1	1
48	1		1	0	2.7		1	1	13080000
62	1		1	0	2.9		2170	2540	1900
76	1		1	0	2.2		356	1	1
70	1		1	0	2.1		1	1	1
65	2		1	0	2.1		1	1	1
60	1		1	0	1.3		65600	7630	1880
59	1		1	0	2.6		1	1	1
56	1		1	0	2.1		1	1	55
62	1		1	0	2.9		1	110	1
76	2		1	0	2.5		1	20	20
52	1		1	0	2.9		44600	1	1
50	2		1	0	2.1		1	28600000	28710000
